# Supplementary material for: Cell segmentation methods for label-free contrast microscopy: review and comprehensive comparison
Source: BMC Bioinformatics. 2019 Jun 28;20:360. doi: 10.1186/s12859-019-2880-8 (PMC6599268; doi:10.1186/s12859-019-2880-8)
Supplement: Supplementary file 1 — Optimal values for parameters of individual reconstruction methods (xlsx table). * highest value not reducing sensitivity, ** not learned because of identification of small number of regions. nan, not a number. (XLSX 17 kb) [file 12859_2019_2880_MOESM1_ESM.xlsx]

## Sheet: Additional file 1
Segmentation step	Method	Parameter	Range	Optimal value
				QPI	DIC			HMC			PC
				raw	raw	rDIC-Koos	rDIC-Yin	raw	rDIC-Koos	rDIC-Yin	raw	rPC-Yin	rPC-Top-hat
Image characteristics
		image minimum		-1.0169	4303	0	-0.1844	5918	0	-0.6465	1484	0	0
		image maximum		2.9386	16383	2.7198	0.2456	65535	3.0646	1.2326	16383	0.1672	0.954
Image reconstruction
	rDIC-Koos	ws - smoothess weight	0.001 - 0.1		0.015			0.02
		wa - optimization step	0.001 - 1		0.02			0.02
	rDIC-Yin	ws - smoothess weight	1 -200		50			50
		wr - sparsity weight	0.0001 - 0.1		0.005			0.005
	rPC-Yin	ws - smoothess weight	0.01 - 100								100
		wr - sparsity weight	0.01 - 10								0.46
		R - PSF kernel parameter	500 - 1500								1100
		W - PSF kernel parameter	3000 - 5000								3500
	rPC-Tophat	morphological element size	10-30								16
Foreground-background segmentation
	sST	treshhold	Imin - Imax	0.27	0	0.03	0.46	0	0.01	0.36	0.26	0.01	0.06
	sOtsu	none
	sPD	none
	sLS-Caselles	smoothness	0 - 0.1	0.001	0.022	0.01111	0	0.011	0	0	0.022	0	0.02222
		aditional force	0 - -0.01	0.00017	0	0	0	0	0	0	0	0	0
	sLS-ChanVese	smoothness	0 - 0.3	0.2	0.3	0.2	0.3	0.3	0.13	0.3	0.3	0	0.3
		aditional force	0 - -0.5	0.2	0	0.17	0.56	0	0.44	0.12	0	0.44	0.12
	sEGT	min object size	min cell area	250	230	230	230	240	240	240	120	120	120
		min hole size	100 - 500	322	144	322	411	456	500	500	189	367	100
		treshhold finetune	-20 - 20	2.2	15.5	11.1	-11.1	2.2	11.1	-11.1	-6.5	20	-6.66
	sPC-Juneau	window size	1 - 20	5	3	5	11	3	9	7	3	3	3
		treshhold	Imin - Imax	0.02	0.04	0.01	0.02	0.02	0.01	0.02	0.04	0.03	0.04
		min object size	min cell area	250	230	230	230	240	240	240	120	120	120
	sPC-Topman	small window size	1 - 20								3
		big window size	1 - 20								3
		treshhold	Imin - Imax								0.01
		morpological element size	1 - 10								5
	sPC-Phantas	min object size	min cell area
		min hole size	100 - 500								500
		max halo removal fraction	0.2 - 0.8								0.4
		treshhold	0.01 -0.1								0.04
		σ	0.1 - 3								1
	sGraphCut	smoothness	0-4	0.2	2	0.2	2.2	0	0.2	1.9	0.01	0.2	0.4
		treshold	0-1	0.96	0.84	0.96	0.94	0.52	0.96	0.96	0.9	0.98	0.92
	sWekaGraphCut	smoothness	0-4	0.1	1.5	2	3	1.5	1	1	0.6	1	0.01
		treshold	0-1	0.48	0.38	0.64	0.52	0.56	0.56	0.56	0.56	0.6	0.5
	sIllastikGraphCut	smoothness	0-4	0.2	1.1	1.1	2.5	1.1	0.7	1	0.7	0.9	0.2
		treshold	0-1	0.56	0.42	0.6	0.54	0.56	0.56	0.54	0.56	0.6	0.52
	sIlastik	trainable method
	sWeka	trainable method
Seedpoint extraction
	dLoGm-Peng	σmin - min LoG standard deviation	rmin/sqrt(2)	7.07107	14.1421	14.1421	14.1421	9.19239	9.19239	9.19239	5.65685	5.65685	5.65685
		σmax - max LoG standard deviation	rmax/sqrt(2)	31.81	39.598	39.598	39.598	31.819	31.819	31.819	22.627	22.627	22.627
		γ - scale normalization factor	0.1 - 3	1.3889	0.1	0.4222	0.1	0.7444	0.1	0.422222	0.744444	0.1	0.42222
		treshhold	Imin - Imax	-0.0148	-5.2171e-05	-0.00060362	-0.00018146	-0.00064774	-9.0054e-05	-0.00072091	-0.0023	-0.0017	-0.0035
	dLoGm-Kong	σmin - min LoG standard deviation	rmin/sqrt(2)	7.07107	14.1421	14.1421	14.1421	9.19239	9.19239	9.19239	5.65685	5.65685	5.65685
		σmax - max LoG standard deviation	rmax/sqrt(2)	31.81	39.598	39.598	39.598	31.819	31.819	31.819	22.627	22.627	22.627
		γ - scale normalization factor	0.1-3	1.71	1.388	0.1	2	2.6666	2.0333	3	2.3555	2.0333	2.0333
		max region overlap	0.05-0.7	0.05	0.4111	0.05	0.41	0.1944	0.4833	0.7	0.05	0.05	0.1222
		treshhold	Imin - Imax	-0.031	-0.000996	0	0.014	-0.0269	-0.0159	-0.2133	-0.0725	-0.184	-0.0798
	dLoGg-Kong	α - scale normalization factor	0.2 - 2	1.5	1.8	2	0.6	1.6	0.2	1.2	1.8	2	0.2
		σmin - min LoG standard deviation	rmin	10	20	20	20	13	13	13	8	8	8
	dLoGg-Xu	σmin - min LoG standard deviation	rmin/sqrt(2)	7.07107	14.1421	14.1421	14.1421	9.19239	9.19239	9.19239	5.65685	5.65685	5.65685
		σmax - max LoG standard deviation	rmax/sqrt(2)	31.81	39.598	39.598	39.598	31.819	31.819	31.819	22.627	22.627	22.627
		mean shift window size	rmin	10	20	20	20	13	13	13	8	8	8
	dLoGh-Zhang	γ - scale normalization factor	0.5-3	2.7222	2.7222	3	3	3	2.7222	3	2.7222	2.7222	2.4444
	dFRST	rmin	rmin	10	20	20	20	13	13	13	8	8	8
		rmax	rmax	45	56	56	56	45	45	45	32	32	32
		α	0.1-3	0.4222	0.42222	2.6778	0.4222	1.3889	3	2.3556	1.7111	2.3556	0.1
		prah	Imin - Imax	0.0154	0.1255	0.0041	9.1473e-05	0.0285	7.4535e-08	0.0046	0.0268	0	0.109
		k	5-15	7.5	5	6.25	6.25	5	10	6.25	5	5	5
	dGRST	rmin	rmin	10	20	20	20	13	13	13	8	8	8
		rmax	rmax	45	56	56	56	45	45	45	32	32	32
		α	0.1-3	1.0667	1.711	2.6778	2.3556	2.3556	3	2.0333	3	0.1	0.1
		prah	Imin - Imax	0.3308	0.1847	0.003	0.00022973	0.0566	3.9069e-05	0.0017	0.1082	0	5.7287
		k	5-15	15	5	5	11.25	5	7.5	6.25	10	5	5
	dRV-Qi	rmin	rmin	10	20	20	20	13	13	13	8	8	8
		rmax	rmax	45	56	56	56	45	45	45	32	32	32
		σ1 - gaussian filter std	0.1-3	0.825	1.55	2.275	0.825	0.1	0.1	0.1	1.55	0.825	3
		w - mean shift window size	5-19	19	19	19	19	19	12	12	14.333	12	14.333
		σ2 - votting gaussian std	2-7	7	7	5.333	7	7	7	7	7	7	5.333
	dDT-Weka	min object size	10-150	150	10	10	10	150	10	10	115	150	115
		min hole size	10-300	82.5	10	10	10	10	82.5	82.5	10	10	10
		h - minimal depth of local maxima	0-7	2.3333	7	7	6.2	4.6666	7	6.222	3.11111	3.8888	2.3333
	dDT-threshold	treshhold	0-1	0.3793	0.6897	0.069	0.4828	0.4138	0.0345	0.3793	0.2759	0.1379	0.1724
		min object size	10-150	80	80	180	115	80	150	80	150	115	115
		min hole size	10-300	82.5	300	227.5	10	10	10	10	155	10	10
		h - minimal depth of local maxima	0-7	1.55555	3.8888	4.66666	3.11111	2.33333	3.11111	1.55556	3.11111	3.11111	3.11111
	dMSER	treshold step	0.5 - 8	7.16667	8	2.16667	2.16667	1.3333	1.33333	2.16667	8	4.66667	8
		alowed relative area change	0.05 -0.95	0.85	0.75	0.75	0.25	0.45	0.45	0.45	0.95	0.45	0.95
		min object size	80 - 500	80	80	360	267	220	220	220	220	127	80
	dCellDetect	min candidate region size	derived*	100	nan**	100	30	nan**	10	10	nan**	10	30
Additional file 1: Optimal values for parameters of individual reconstruction methods. * highest value not reducing sensitivity, ** not learned because of identification of small number of regions. nan, not a number.
